# Supplementary material for: SparCC co-occurrence networking reveals intracommunity dynamics of the microbiome following colorectal surgery
Source: Microbiol Spectr. 2026 Feb 24;14(4):e03973-25. doi: 10.1128/spectrum.03973-25 (PMC13055225; doi:10.1128/spectrum.03973-25)
Supplement: Supplemental Text — Source code for network analysis. [file spectrum.03973-25-s0002.txt]

#https://vaulot.github.io/tutorials/Phyloseq_tutorial.html
#https://github.com/stefpeschel/NetCoMi

#set working directory and clean data
cd /panfs/jay/groups/12/cmstaley/username/folder
source /etc/profile
module load compatibility/mesabi-centos7
compat-start
module load mothur/1.41.1
mothur
remove.rare(shared=study.shared,nseqs=(0.1 × N))  #N is the numOtus value
system(mv study.0.01.pick.shared study.clean.shared)
#Make note of ~50 most abundant taxa
quit()

#Go to study.clean.shared, insert a row above the Otus, enter this formula =COUNTIF(N3:N76,">0")/COUNT(N3:N76), transpose and sort by value, delete anything less than 0.20, (not sure if this is right -->) add in taxonomy and consolidate in column A

#load R software
module load R/4.4.0-openblas-rocky8
R

#load dependencies
library('phyloseq')
library('dplyr')
library('ggplot2')
library('readxl')
library('tibble')

#prepare phyloseq objects in Excel (Name will be study_phyloseq_object.txt)
	#OTU table: Otus in column A, "otu" in A1, samples in row 1
	#Taxonomy: Otus in column A, "otu" in A1, Kingdom, Phylum, Class, Order, Family, Genus, 	Species in row 1
	#Samples: Similar to a metadata file. Samples in column A. Metadata in following columns

#reading data into excel
otu_mat <- read_excel("/panfs/jay/groups/12/cmstaley/username/folder/study_phyloseq_object.xlsx", sheet = "OTU matrix")
tax_mat <- read_excel("/panfs/jay/groups/12/cmstaley/username/study/study_phyloseq_object.xlsx", sheet = "Taxonomy")
samplesdf <- read_excel("/panfs/jay/groups/12/cmstaley/username/study/study_phyloseq_object.xlsx", sheet = "Samples")

#define the row names from the otu column
otu_mat <- otu_mat %>%
    tibble::column_to_rownames("otu")
tax_mat <- tax_mat %>% 
    tibble::column_to_rownames("otu")
samplesdf <- samplesdf %>% 
    tibble::column_to_rownames("sample")

#transform into matrixes otu and tax tables
otu_mat <- as.matrix(otu_mat)
tax_mat <- as.matrix(tax_mat)

#transform to phyloseq objects
OTU = otu_table(otu_mat, taxa_are_rows = TRUE)
TAX = tax_table(tax_mat)
samples = sample_data(samplesdf)
  
study <- phyloseq(OTU, TAX, samples)
study

#visualizing data
sample_names(study)
rank_names(study)
sample_variables(study)

##optional as of 8/27/24: keep only certain taxa (keep the most prevalent by RA and significant by KW test)
#study_taxa <- subset_taxa(study, Genus %in% c("Bacteroides", "Lachnospiraceae_unclassified", "Blautia", "Phocaeicola", "Ruminococcaceae_unclassified", "Streptococcus", "Enterococcus", "Parabacteroides", "Alistipes"))	#Use 50 most prevalent from phyloseq object creation step
#study_taxa (adjust the following steps accordingly if you choose to select taxa)

#Splitting up the phyloseq object
subgroup1.t_0<-phyloseq::subset_samples(study,time=="1")
subgroup1.t0<-phyloseq::subset_samples(study,time=="2")
subgroup1.t10<-phyloseq::subset_samples(study,time=="3")
subgroup1.t30<-phyloseq::subset_samples(study,time=="4")
subgroup1.t180<-phyloseq::subset_samples(study,time=="5")

#assigning genus-level classifications
subgroup1.t_0.genus<-phyloseq::tax_glom(subgroup1.t_0,taxrank="Genus")
subgroup1.t_0.taxtab<-subgroup1.t_0.genus@tax_table@.Data
subgroup1.t_0.genus@tax_table@.Data<-subgroup1.t_0.taxtab
rownames(subgroup1.t_0.genus@otu_table@.Data)<-subgroup1.t_0.taxtab[,"Genus"]

subgroup1.t0.genus<-phyloseq::tax_glom(subgroup1.t0,taxrank="Genus")
subgroup1.t0.taxtab<-subgroup1.t0.genus@tax_table@.Data
subgroup1.t0.genus@tax_table@.Data<-subgroup1.t0.taxtab
rownames(subgroup1.t0.genus@otu_table@.Data)<-subgroup1.t0.taxtab[,"Genus"]

subgroup1.t10.genus<-phyloseq::tax_glom(subgroup1.t10,taxrank="Genus")
subgroup1.t10.taxtab<-subgroup1.t10.genus@tax_table@.Data
subgroup1.t10.genus@tax_table@.Data<-subgroup1.t10.taxtab
rownames(subgroup1.t10.genus@otu_table@.Data)<-subgroup1.t10.taxtab[,"Genus"]

subgroup1.t30.genus<-phyloseq::tax_glom(subgroup1.t30,taxrank="Genus")
subgroup1.t30.taxtab<-subgroup1.t30.genus@tax_table@.Data
subgroup1.t30.genus@tax_table@.Data<-subgroup1.t30.taxtab
rownames(subgroup1.t30.genus@otu_table@.Data)<-subgroup1.t30.taxtab[,"Genus"]

subgroup1.t180.genus<-phyloseq::tax_glom(subgroup1.t180,taxrank="Genus")
subgroup1.t180.taxtab<-subgroup1.t180.genus@tax_table@.Data
subgroup1.t180.genus@tax_table@.Data<-subgroup1.t180.taxtab
rownames(subgroup1.t180.genus@otu_table@.Data)<-subgroup1.t180.taxtab[,"Genus"]

#comparison of groups
library('NetCoMi')
subgroup1.t_0vt30<-netConstruct(data=subgroup1.t_0.genus,data2=subgroup1.t30.genus,measure="sparcc",normMethod="clr",zeroMethod="none",sparsMethod="threshold",verbose=3,cores=32)
props_subgroup1.t_0vt30<-netAnalyze(subgroup1.t_0vt30,centrLCC=FALSE,avDissIgnoreInf=TRUE,sPathNorm=FALSE,clustMethod="cluster_fast_greedy",hubPar=c("degree","between","closeness"),hubQuant=0.9,lnormFit=TRUE,normDeg=FALSE,normBetw=FALSE,normClose=FALSE,normEigen=FALSE)
subgroup1.t_0vt30.stats<-netCompare(props_subgroup1.t_0vt30,permTest=FALSE,verbose=FALSE,cores=32)
summary(subgroup1.t_0vt30.stats)

plot(props_subgroup1.t_0vt30, 
     sameLayout = FALSE, 
     nodeColor = "cluster",
     nodeSize = "mclr",
     labelScale = FALSE,
     cexNodes = 0.5, 
     cexLabels = 0.5,
     cexHubLabels = 0.5,
     cexTitle = 1.5,
     groupNames = c("label1", "label2"),
     hubBorderCol  = "gray40")

#this step is still finicky
legend("bottomright",            # Position the legend at the bottom right
       title = "estimated association:", 
       legend = c("+", "-"), 
       col = c("#009900", "red"), 
       inset = 0.15,              # Slightly inset the legend from the plot edges
       cex = 0.8,                 # Scale down the entire legend (text, symbols, lines)
       lty = 1, 
       lwd = 2,                   # Adjust line width accordingly
       bty = "n",                 # border box
       horiz = TRUE, 
       title.cex = 0.8)           # Scale down the title text

#HOW TO MAKE INDIVIDUAL NETWORKS
colonoscopyBL_net <- netConstruct(
  data = colonoscopy.t_0.genus,
  measure = "sparcc",
  normMethod = "clr",
  zeroMethod = "none",
  sparsMethod = "threshold",
  verbose = 3,
  cores = 32
)

# Analyze the network
colonoscopyBL_props <- netAnalyze(
  colonoscopyBL_net,
  centrLCC = FALSE,
  avDissIgnoreInf = TRUE,
  sPathNorm = FALSE,
  clustMethod = "cluster_fast_greedy",
  hubPar = c("degree", "between", "closeness"),
  hubQuant = 0.9,
  lnormFit = TRUE
)

# View summary of network parameters
summary(colonoscopyBL_props)

#visualize the network
plot(colonoscopyBL_props, 
     nodeColor = "cluster",
     nodeSize = "mclr",
     labelScale = FALSE,
     cexNodes = 0.5, 
     cexLabels = 0.5,
     cexHubLabels = 0.5,
     cexTitle = 1,
     hubBorderCol  = "gray40")

title(“Colonoscopy at Baseline)

—

colonoscopyDOS_net <- netConstruct(
  data = colonoscopy.t0.genus,
  measure = "sparcc",
  normMethod = "clr",
  zeroMethod = "none",
  sparsMethod = "threshold",
  verbose = 3,
  cores = 32
)

# Analyze the network
colonoscopyDOS_props <- netAnalyze(
  colonoscopyDOS_net,
  centrLCC = FALSE,
  avDissIgnoreInf = TRUE,
  sPathNorm = FALSE,
  clustMethod = "cluster_fast_greedy",
  hubPar = c("degree", "between", "closeness"),
  hubQuant = 0.9,
  lnormFit = TRUE
)

# View summary of network parameters
summary(colonoscopyDOS_props)

#visualize the network
plot(colonoscopyDOS_props, 
     nodeColor = "cluster",
     nodeSize = "mclr",
     labelScale = FALSE,
     cexNodes = 0.5, 
     cexLabels = 0.5,
     cexHubLabels = 0.5,
     cexTitle = 1,
     hubBorderCol  = "gray40")

title(“Colonoscopy at POD0”)

—

colonoscopy10_net <- netConstruct(
  data = colonoscopy.t10.genus,
  measure = "sparcc",
  normMethod = "clr",
  zeroMethod = "none",
  sparsMethod = "threshold",
  verbose = 3,
  cores = 32
)

# Analyze the network
colonoscopy10_props <- netAnalyze(
  colonoscopy10_net,
  centrLCC = FALSE,
  avDissIgnoreInf = TRUE,
  sPathNorm = FALSE,
  clustMethod = "cluster_fast_greedy",
  hubPar = c("degree", "between", "closeness"),
  hubQuant = 0.9,
  lnormFit = TRUE
)

# View summary of network parameters
summary(colonoscopy10_props)

#visualize the network
plot(colonoscopy10_props, 
     nodeColor = "cluster",
     nodeSize = "mclr",
     labelScale = FALSE,
     cexNodes = 0.5, 
     cexLabels = 0.5,
     cexHubLabels = 0.5,
     cexTitle = 1,
     hubBorderCol  = "gray40")

title(“Colonoscopy at POD10)

—

colonoscopy30_net <- netConstruct(
  data = colonoscopy.t30.genus,
  measure = "sparcc",
  normMethod = "clr",
  zeroMethod = "none",
  sparsMethod = "threshold",
  verbose = 3,
  cores = 32
)

# Analyze the network
colonoscopy30_props <- netAnalyze(
  colonoscopy30_net,
  centrLCC = FALSE,
  avDissIgnoreInf = TRUE,
  sPathNorm = FALSE,
  clustMethod = "cluster_fast_greedy",
  hubPar = c("degree", "between", "closeness"),
  hubQuant = 0.9,
  lnormFit = TRUE
)

# View summary of network parameters
summary(colonoscopy30_props)

#visualize the network
plot(colonoscopy30_props, 
     nodeColor = "cluster",
     nodeSize = "mclr",
     labelScale = FALSE,
     cexNodes = 0.5, 
     cexLabels = 0.5,
     cexHubLabels = 0.5,
     cexTitle = 1,
     hubBorderCol  = "gray40")

title(“Colonoscopy at POD30)

—

colonoscopy180_net <- netConstruct(
  data = colonoscopy.t180.genus,
  measure = "sparcc",
  normMethod = "clr",
  zeroMethod = "none",
  sparsMethod = "threshold",
  verbose = 3,
  cores = 32
)

# Analyze the network
colonoscopy180_props <- netAnalyze(
  colonoscopy180_net,
  centrLCC = FALSE,
  avDissIgnoreInf = TRUE,
  sPathNorm = FALSE,
  clustMethod = "cluster_fast_greedy",
  hubPar = c("degree", "between", "closeness"),
  hubQuant = 0.9,
  lnormFit = TRUE
)

# View summary of network parameters
summary(colonoscopy180_props)

#visualize the network
plot(colonoscopy180_props, 
     nodeColor = "cluster",
     nodeSize = "mclr",
     labelScale = FALSE,
     cexNodes = 0.5, 
     cexLabels = 0.5,
     cexHubLabels = 0.5,
     cexTitle = 1,
     hubBorderCol  = "gray40")

title(“Colonoscopy at POD180)

————————NEXT

nonresectionalBL_net <- netConstruct(
  data = nonresectional.t_0.genus,
  measure = "sparcc",
  normMethod = "clr",
  zeroMethod = "none",
  sparsMethod = "threshold",
  verbose = 3,
  cores = 32
)

# Analyze the network
nonresectionalBL_props <- netAnalyze(
  nonresectionalBL_net,
  centrLCC = FALSE,
  avDissIgnoreInf = TRUE,
  sPathNorm = FALSE,
  clustMethod = "cluster_fast_greedy",
  hubPar = c("degree", "between", "closeness"),
  hubQuant = 0.9,
  lnormFit = TRUE
)

# View summary of network parameters
summary(nonresectionalBL_props)

#visualize the network
plot(nonresectionalBL_props, 
     nodeColor = "cluster",
     nodeSize = "mclr",
     labelScale = FALSE,
     cexNodes = 0.5, 
     cexLabels = 0.5,
     cexHubLabels = 0.5,
     cexTitle = 1,
     hubBorderCol  = "gray40")

title(“nonresectional at Baseline)

—

nonresectionalDOS_net <- netConstruct(
  data = nonresectional.t0.genus,
  measure = "sparcc",
  normMethod = "clr",
  zeroMethod = "none",
  sparsMethod = "threshold",
  verbose = 3,
  cores = 32
)

# Analyze the network
nonresectionalDOS_props <- netAnalyze(
  nonresectionalDOS_net,
  centrLCC = FALSE,
  avDissIgnoreInf = TRUE,
  sPathNorm = FALSE,
  clustMethod = "cluster_fast_greedy",
  hubPar = c("degree", "between", "closeness"),
  hubQuant = 0.9,
  lnormFit = TRUE
)

# View summary of network parameters
summary(nonresectionalDOS_props)

#visualize the network
plot(nonresectionalDOS_props, 
     nodeColor = "cluster",
     nodeSize = "mclr",
     labelScale = FALSE,
     cexNodes = 0.5, 
     cexLabels = 0.5,
     cexHubLabels = 0.5,
     cexTitle = 1,
     hubBorderCol  = "gray40")

title(“nonresectional at POD0”)

—

nonresectional10_net <- netConstruct(
  data = nonresectional.t10.genus,
  measure = "sparcc",
  normMethod = "clr",
  zeroMethod = "none",
  sparsMethod = "threshold",
  verbose = 3,
  cores = 32
)

# Analyze the network
nonresectional10_props <- netAnalyze(
  nonresectional10_net,
  centrLCC = FALSE,
  avDissIgnoreInf = TRUE,
  sPathNorm = FALSE,
  clustMethod = "cluster_fast_greedy",
  hubPar = c("degree", "between", "closeness"),
  hubQuant = 0.9,
  lnormFit = TRUE
)

# View summary of network parameters
summary(nonresectional10_props)

#visualize the network
plot(nonresectional10_props, 
     nodeColor = "cluster",
     nodeSize = "mclr",
     labelScale = FALSE,
     cexNodes = 0.5, 
     cexLabels = 0.5,
     cexHubLabels = 0.5,
     cexTitle = 1,
     hubBorderCol  = "gray40")

title(“nonresectional at POD10)

—

nonresectional30_net <- netConstruct(
  data = nonresectional.t30.genus,
  measure = "sparcc",
  normMethod = "clr",
  zeroMethod = "none",
  sparsMethod = "threshold",
  verbose = 3,
  cores = 32
)

# Analyze the network
nonresectional30_props <- netAnalyze(
  nonresectional30_net,
  centrLCC = FALSE,
  avDissIgnoreInf = TRUE,
  sPathNorm = FALSE,
  clustMethod = "cluster_fast_greedy",
  hubPar = c("degree", "between", "closeness"),
  hubQuant = 0.9,
  lnormFit = TRUE
)

# View summary of network parameters
summary(nonresectional30_props)

#visualize the network
plot(nonresectional30_props, 
     nodeColor = "cluster",
     nodeSize = "mclr",
     labelScale = FALSE,
     cexNodes = 0.5, 
     cexLabels = 0.5,
     cexHubLabels = 0.5,
     cexTitle = 1,
     hubBorderCol  = "gray40")

title(“nonresectional at POD30)

—

nonresectional180_net <- netConstruct(
  data = nonresectional.t180.genus,
  measure = "sparcc",
  normMethod = "clr",
  zeroMethod = "none",
  sparsMethod = "threshold",
  verbose = 3,
  cores = 32
)

# Analyze the network
nonresectional180_props <- netAnalyze(
  nonresectional180_net,
  centrLCC = FALSE,
  avDissIgnoreInf = TRUE,
  sPathNorm = FALSE,
  clustMethod = "cluster_fast_greedy",
  hubPar = c("degree", "between", "closeness"),
  hubQuant = 0.9,
  lnormFit = TRUE
)

# View summary of network parameters
summary(nonresectional180_props)

#visualize the network
plot(nonresectional180_props, 
     nodeColor = "cluster",
     nodeSize = "mclr",
     labelScale = FALSE,
     cexNodes = 0.5, 
     cexLabels = 0.5,
     cexHubLabels = 0.5,
     cexTitle = 1,
     hubBorderCol  = "gray40")

title(“nonresectional at POD180)

————NEXT

resectionalBL_net <- netConstruct(
  data = resectional.t_0.genus,
  measure = "sparcc",
  normMethod = "clr",
  zeroMethod = "none",
  sparsMethod = "threshold",
  verbose = 3,
  cores = 32
)

# Analyze the network
resectionalBL_props <- netAnalyze(
  resectionalBL_net,
  centrLCC = FALSE,
  avDissIgnoreInf = TRUE,
  sPathNorm = FALSE,
  clustMethod = "cluster_fast_greedy",
  hubPar = c("degree", "between", "closeness"),
  hubQuant = 0.9,
  lnormFit = TRUE
)

# View summary of network parameters
summary(resectionalBL_props)

#visualize the network
plot(resectionalBL_props, 
     nodeColor = "cluster",
     nodeSize = "mclr",
     labelScale = FALSE,
     cexNodes = 0.5, 
     cexLabels = 0.5,
     cexHubLabels = 0.5,
     cexTitle = 1,
     hubBorderCol  = "gray40")

title(“resectional at Baseline)

—

resectionalDOS_net <- netConstruct(
  data = resectional.t0.genus,
  measure = "sparcc",
  normMethod = "clr",
  zeroMethod = "none",
  sparsMethod = "threshold",
  verbose = 3,
  cores = 32
)

# Analyze the network
resectionalDOS_props <- netAnalyze(
  resectionalDOS_net,
  centrLCC = FALSE,
  avDissIgnoreInf = TRUE,
  sPathNorm = FALSE,
  clustMethod = "cluster_fast_greedy",
  hubPar = c("degree", "between", "closeness"),
  hubQuant = 0.9,
  lnormFit = TRUE
)

# View summary of network parameters
summary(resectionalDOS_props)

#visualize the network
plot(resectionalDOS_props, 
     nodeColor = "cluster",
     nodeSize = "mclr",
     labelScale = FALSE,
     cexNodes = 0.5, 
     cexLabels = 0.5,
     cexHubLabels = 0.5,
     cexTitle = 1,
     hubBorderCol  = "gray40")

title(“resectional at POD0”)

—

resectional10_net <- netConstruct(
  data = resectional.t10.genus,
  measure = "sparcc",
  normMethod = "clr",
  zeroMethod = "none",
  sparsMethod = "threshold",
  verbose = 3,
  cores = 32
)

# Analyze the network
resectional10_props <- netAnalyze(
  resectional10_net,
  centrLCC = FALSE,
  avDissIgnoreInf = TRUE,
  sPathNorm = FALSE,
  clustMethod = "cluster_fast_greedy",
  hubPar = c("degree", "between", "closeness"),
  hubQuant = 0.9,
  lnormFit = TRUE
)

# View summary of network parameters
summary(resectional10_props)

#visualize the network
plot(resectional10_props, 
     nodeColor = "cluster",
     nodeSize = "mclr",
     labelScale = FALSE,
     cexNodes = 0.5, 
     cexLabels = 0.5,
     cexHubLabels = 0.5,
     cexTitle = 1,
     hubBorderCol  = "gray40")

title(“resectional at POD10)

—

resectional30_net <- netConstruct(
  data = resectional.t30.genus,
  measure = "sparcc",
  normMethod = "clr",
  zeroMethod = "none",
  sparsMethod = "threshold",
  verbose = 3,
  cores = 32
)

# Analyze the network
resectional30_props <- netAnalyze(
  resectional30_net,
  centrLCC = FALSE,
  avDissIgnoreInf = TRUE,
  sPathNorm = FALSE,
  clustMethod = "cluster_fast_greedy",
  hubPar = c("degree", "between", "closeness"),
  hubQuant = 0.9,
  lnormFit = TRUE
)

# View summary of network parameters
summary(resectional30_props)

#visualize the network
plot(resectional30_props, 
     nodeColor = "cluster",
     nodeSize = "mclr",
     labelScale = FALSE,
     cexNodes = 0.5, 
     cexLabels = 0.5,
     cexHubLabels = 0.5,
     cexTitle = 1,
     hubBorderCol  = "gray40")

title(“resectional at POD30)

—

resectional180_net <- netConstruct(
  data = resectional.t180.genus,
  measure = "sparcc",
  normMethod = "clr",
  zeroMethod = "none",
  sparsMethod = "threshold",
  verbose = 3,
  cores = 32
)

# Analyze the network
resectional180_props <- netAnalyze(
  resectional180_net,
  centrLCC = FALSE,
  avDissIgnoreInf = TRUE,
  sPathNorm = FALSE,
  clustMethod = "cluster_fast_greedy",
  hubPar = c("degree", "between", "closeness"),
  hubQuant = 0.9,
  lnormFit = TRUE
)

# View summary of network parameters
summary(resectional180_props)

#visualize the network
plot(resectional180_props, 
     nodeColor = "cluster",
     nodeSize = "mclr",
     labelScale = FALSE,
     cexNodes = 0.5, 
     cexLabels = 0.5,
     cexHubLabels = 0.5,
     cexTitle = 1,
     hubBorderCol  = "gray40")

title(“resectional at POD180)
